# Supplementary material for: Accelerating the Hit-To-Lead Optimization of a SARS-CoV-2 Mpro Inhibitor Series by Combining High-Throughput Medicinal Chemistry and Computational Simulations
Source: J Med Chem. 2025 Apr 5;68(8):8269–94. doi: 10.1021/acs.jmedchem.4c02941 (PMC12035803; doi:10.1021/acs.jmedchem.4c02941)
Supplement: Supplementary file 2 — jm4c02941_si_002.zip [file jm4c02941_si_002.zip]

Archive with 124 entries (124 files):
- cpd 111.pdf
- cpd 112.png
- cpd 116.png
- cpd 117 mass.png
- cpd 117.png
- cpd 118 mass.png
- cpd 118.png
- cpd 119.png
- cpd 121.png
- cpd 123.png
- cpd 1.png
- cpd 3.png
- cpd 4.png
- cpd 5.png
- cpd 6.png
- cpd 7.png
- cpd 8.png
- cpd 9.png
- cpd 10.png
- cpd 11.png
- cpd 12.png
- cpd 13.png
- cpd 14.png
- cpd 15.png
- cpd 16.png
- cpd 17.png
- cpd 18.png
- cpd 19 mass.png
- cpd 19.png
- cpd 20.png
- cpd 21 mass.png
- cpd 21.png
- cpd 22.png
- cpd 23 mass.png
- cpd 23.png
- cpd 24.png
- cpd 25.png
- cpd 26.png
- cpd 27 mass.png
- cpd 27.png
- cpd 28 mass.png
- cpd 28.png
- cpd 29.png
- cpd 30 mass.png
- cpd 30.png
- cpd 31.png
- cpd 32 mass.png
- cpd 32.png
- cpd 33 mass.png
- cpd 33.png
- cpd 34 mass.png
- cpd 34.png
- cpd 35.png
- cpd 36 mass.png
- cpd 36.png
- cpd 37 mass.png
- cpd 37.png
- cpd 37a.png
- cpd 37b.png
- cpd 38 mass.png
- cpd 38.png
- cpd 38a.png
- cpd 38b.png
- cpd 39 mass.png
- cpd 39.png
- cpd 40 mass.png
- cpd 40.png
- cpd 61 mass.png
- cpd 61.png
- cpd 62 mass.png
- cpd 62.png
- cpd 63 mass.png
- cpd 63.png
- cpd 64 mass.png
- cpd 64.png
- cpd 65 mass.png
- cpd 65.png
- cpd 66 mass.png
- cpd 66.png
- cpd 67 mass.png
- cpd 67.png
- cpd 68 mass.png
- cpd 68.png
- cpd 69 mass.png
- cpd 69.png
- cpd 70 mass.png
- cpd 70.png
- cpd 71 mass.png
- cpd 71.png
- cpd 76.pdf
- cpd 77.pdf
- cpd 78.pdf
- cpd 79.pdf
- cpd 80.pdf
- cpd 81.pdf
- cpd 82.pdf
- cpd 83.pdf
- cpd 84.pdf
- cpd 85.pdf
- cpd 86.pdf
- cpd 87.pdf
- cpd 88.pdf
- cpd 89.pdf
- cpd 90.pdf
- cpd 91.pdf
- cpd 92.pdf
- cpd 93.pdf
- cpd 94.pdf
- cpd 95.pdf
- cpd 96.pdf
- cpd 97.pdf
- cpd 98.pdf
- cpd 99.pdf
- cpd 100.pdf
- cpd 101.pdf
- cpd 102.pdf
- cpd 103.pdf
- cpd 104.pdf
- cpd 105.pdf
- cpd 106.pdf
- cpd 107.pdf
- cpd 108.pdf
- cpd 109.pdf
- cpd 110.pdf
