# Supplementary material for: Accelerating the Hit-To-Lead Optimization of a SARS-CoV-2 Mpro Inhibitor Series by Combining High-Throughput Medicinal Chemistry and Computational Simulations
Source: J Med Chem. 2025 Apr 5;68(8):8269–94. doi: 10.1021/acs.jmedchem.4c02941 (PMC12035803; doi:10.1021/acs.jmedchem.4c02941)
Supplement: Supplementary file 3 — jm4c02941_si_003.csv [file jm4c02941_si_003.csv]

Smiles	Compound ID	Mpro Fret IC50(uM)	CathL FRET IC50(uM)	h CLint(ul/(min*mg))	MDR1 PAB[10-6cm/s] / efflux ratio	pKa	Sol FaSSIF / pH6.5 [ug/ml]	logD
O=C(c1cncc(Cl)c1)N1CCN(Cc(cccc2)c2Cl)CCC1	1	14.1
O=C(c1cc(Cl)cnc1)N1CCNCCC1.Cl	2
COc1c(CN(CCC2)CCN2C(c2cc(Cl)cnc2)=O)cccc1	3	>125
Cc1ccc(CN(CCC2)CCN2C(c2cc(Cl)cnc2)=O)cc1	4	>125
Cc1cccc(CN(CCC2)CCN2C(c2cc(Cl)cnc2)=O)c1	5	>125
Cc1c(CN(CCC2)CCN2C(c2cc(Cl)cnc2)=O)cccc1	6	68.3
O=C(c1cc(Cl)cnc1)N1CCN(Cc2ccccc2)CCC1	7	>125
O=C(c1cncc(Cl)c1)N1CCN(Cc(nccc2)c2Cl)CCC1	8	42.4
O=C(c1cncc(Cl)c1)N1CCN(Cc(ccnc2)c2Cl)CCC1	9	5.7
O=C(c1cc(Cl)cnc1)N1CCN(Cc2c(C(F)(F)F)cccc2)CCC1	10	28.4
O=C(c1cc(Cl)cnc1)N1CCN(Cc2c(C(F)(F)F)nccc2)CCC1	11	>125
N#Cc1c(CN(CCC2)CCN2C(c2cc(Cl)cnc2)=O)cccc1	12	34.7
O=C(c1cc(Cl)cnc1)N1CCN(Cc(cc2)ccc2Cl)CCC1	13	125
N#Cc1c(CN(CCC2)CCN2C(c2cc(Cl)cnc2)=O)ccc(Cl)c1	14	4.4
O=C(c1cc(Cl)cnc1)N1CCN(CC2CCCC2)CCC1	15	>125
CC(C)(C)CCN(CCC1)CCN1C(c1cc(Cl)cnc1)=O	16	89.1
O=C(c1cc(Cl)cnc1)N1CCN(CC2CCOCC2)CCC1	17	>125
O=C(c1cncc(Cl)c1)N1CCN(Cc(ccc(Cl)c2)c2Cl)CCC1	18	1.9
O=C(c1cncc(Cl)c1)N1CCN(Cc(ccc(Br)c2)c2Cl)CCC1	19	0.7
O=C(c1cncc(Cl)c1)N1CCN(Cc(ccc(OC2CC2)c2)c2Cl)CCC1	20	1.2
O=C(c1cncc(Cl)c1)N1CCN(Cc(ccc(OC2CCCC2)c2)c2Cl)CCC1	21	10
O=C(c1cncc(Cl)c1)N1CCN(Cc(ccc(OCC2CCCCC2)c2)c2Cl)CCC1	22	>125
O=C(c1cncc(Cl)c1)N1CCN(Cc(ccc(C(F)(F)F)c2)c2Cl)CCC1	23	1.9
Nc1cc(Cl)c(CN(CCC2)CCN2C(c2cncc(Cl)c2)=O)cc1	24	29
COC(c1cc(Cl)c(CN(CCC2)CCN2C(c2cncc(Cl)c2)=O)cc1)=O	25	6.6
N#Cc1cc(Cl)c(CN(CCC2)CCN2C(c2cncc(Cl)c2)=O)cc1	26	1.5
Cc1c(CN(CCC2)CCN2C(c2cncc(Cl)c2)=O)ccc(Br)c1	27	3.5
CCc1c(CN(CCC2)CCN2C(c2cncc(Cl)c2)=O)ccc(Br)c1	28	0.9
CC(C)c1c(CN(CCC2)CCN2C(c2cncc(Cl)c2)=O)ccc(Br)c1	29	2.7
CC(C)Cc1c(CN(CCC2)CCN2C(c2cncc(Cl)c2)=O)ccc(Br)c1	30	17.3
CC(C)Oc1c(CN(CCC2)CCN2C(c2cncc(Cl)c2)=O)ccc(Br)c1	31	42
Oc1c(CN(CCC2)CCN2C(c2cncc(Cl)c2)=O)ccc(Br)c1	32	51.2
COC(c1c(CN(CCC2)CCN2C(c2cncc(Cl)c2)=O)ccc(Br)c1)=O	33	7.6
Cc1cc(Br)cc(C)c1CN(CCC1)CCN1C(c1cncc(Cl)c1)=O	34	10.9
CC(c(cccc1)c1Cl)N(CCC1)CCN1C(c1cncc(Cl)c1)=O	35	54.6
CCc1c(CN(CCCN(C2)C(c3cncc(Cl)c3)=O)C2C(NCC)=O)ccc(Br)c1	36	8.8
CCc1c(CN(CCC2)CC(C(NCC)=O)N2C(c2cncc(Cl)c2)=O)ccc(Br)c1	37	0.66
CCc1c(CN(CCC2)C[C@@H](C(NCC)=O)N2C(c2cncc(Cl)c2)=O)ccc(Br)c1	37a	0.33
CCc1c(CN(CCC2)C[C@H](C(NCC)=O)N2C(c2cncc(Cl)c2)=O)ccc(Br)c1	37b	57
CCc1c(CN(CCN(CC2)C(c3cncc(Cl)c3)=O)C2C(NCC)=O)ccc(Br)c1	38	0.28
CCc1c(CN(CCN(CC2)C(c3cncc(Cl)c3)=O)[C@@H]2C(NCC)=O)ccc(Br)c1	38a	0.16
CCc1c(CN(CCN(CC2)C(c3cncc(Cl)c3)=O)[C@H]2C(NCC)=O)ccc(Br)c1	38b	46
CCc1c(CN(CCC2C(NCC)=O)CCN2C(c2cncc(Cl)c2)=O)ccc(Br)c1	39	2.8
CCc1c(CN(CCN(C2)C(c3cncc(Cl)c3)=O)CC2C(NCC)=O)ccc(Br)c1	40	1.9
COC(C1N(Cc2ccccc2)CCCN(Cc2ccccc2)C1)=O	41
COC(C1NCCCNC1)=O	42
CC(C)(C)OC(N1CC(C(OC)=O)NCCC1)=O	43
COC(C1N(Cc2ccccc2)CCN(Cc2ccccc2)CC1)=O	44
COC(C1N(Cc2ccccc2)CCNCC1)=O	45
CC(C)(C)OC(N(CC1)CCN(Cc2ccccc2)C1C(OC)=O)=O	46
CC(C)(C)OC(N(CC1)CCNC1C(OC)=O)=O	47
COC(C1CN(Cc2ccccc2)CCN(Cc2ccccc2)C1)=O	48
COC(C1CNCCNC1)=O.Cl.Cl	49
CCc1c(CN(CCCN(C2)C(OC(C)(C)C)=O)C2C(OC)=O)ccc(Br)c1	50
CCc1c(CN(CCN(CC2)C(OC(C)(C)C)=O)C2C(OC)=O)ccc(Br)c1	51
CCc1c(CN(CCCN(C2)C(c3cncc(Cl)c3)=O)C2C(OC)=O)ccc(Br)c1	52
CCc1c(CN(CCN(CC2)C(c3cncc(Cl)c3)=O)C2C(OC)=O)ccc(Br)c1	53
CC(C)(C)OC(N(CCC1)CC(C(OC)=O)N1C(c1cc(Cl)cnc1)=O)=O	54
CC(C)(C)OC(N(CCC1C(OC)=O)CCN1C(c1cc(Cl)cnc1)=O)=O	55
CCc1c(CN(CCC2)CC(C(OC)=O)N2C(c2cncc(Cl)c2)=O)ccc(Br)c1	56
CCc1c(CN(CCC2C(OC)=O)CCN2C(c2cncc(Cl)c2)=O)ccc(Br)c1	57
COC(C(CNCC1)CN1C(c1cc(Cl)cnc1)=O)=O	58
CCc1c(CN(CCN(C2)C(c3cncc(Cl)c3)=O)CC2C(OC)=O)ccc(Br)c1	59
CCc1c(CN(CCN(C2)C(c3cncc(Cl)c3)=O)CC2C([O-])=O)ccc(Br)c1.[Li+]	60
CCc1c(CN(CCN(CC2)C(c3cncc(Cl)c3)=O)C2C(NC2CC2)=O)ccc(Br)c1	61	0.19
CCc1c(CN(CCN(CC2)C(c3cncc(Cl)c3)=O)C2C(NCC(C)C)=O)ccc(Br)c1	62	0.21
CCc1c(CN(CCN(CC2)C(c3cncc(Cl)c3)=O)C2C(NCC2CCCCC2)=O)ccc(Br)c1	63	0.92
CCc1c(CN(CCN(CC2)C(c3cncc(Cl)c3)=O)C2C(NCc2ccccc2)=O)ccc(Br)c1	64	0.27
CCc1c(CN(CCN(CC2)C(c3cncc(Cl)c3)=O)C2C(Nc2ccccc2)=O)ccc(Br)c1	65	1.3
CCc1c(CN(CCN(CC2)C(c3cncc(Cl)c3)=O)C2C(N(C)CC)=O)ccc(Br)c1	66	0.63
CCc1c(CN(CCN(CC2)C(c3cncc(Cl)c3)=O)C2C(N(C)C)=O)ccc(Br)c1	67	1
CCc1c(CN(CCN(CC2)C(c3cncc(Cl)c3)=O)C2C(N2CCCC2)=O)ccc(Br)c1	68	0.25
CCc1c(CN(CCN(CC2)C(c3cncc(Cl)c3)=O)C2C(N2CCCCC2)=O)ccc(Br)c1	69	0.52
CCc1c(CN(CCN(CC2)C(c3cncc(Cl)c3)=O)C2C(N(C)CC2CCCCC2)=O)ccc(Br)c1	70	10
CCc1c(CN(CCN(CC2)C(c3cncc(Cl)c3)=O)C2C(N(CC)CC)=O)ccc(Br)c1	71	0.62
CCc1c(CN(CCN(CC2)C(OC(C)(C)C)=O)C2C([O-])=O)ccc(Br)c1.[Li+]	73
CCc1c(CN(CCN(CC2)C(OC(C)(C)C)=O)C2C(N2CCCC2)=O)ccc(Br)c1	74
CCc1c(CN(CCNCC2)C2C(N2CCCC2)=O)ccc(Br)c1.Cl	75
CCc1c(CN(CCN(CC2)C(c3cncc(C4CC4)c3)=O)C2C(N2CCCC2)=O)ccc(Br)c1	76	0.2
CCc1c(CN(CCN(CC2)C(c3cncc(N(C)C)c3)=O)C2C(N2CCCC2)=O)ccc(Br)c1	77	5.6
CCc1c(CN(CCN(CC2)C(c3cncc(C#C)c3)=O)C2C(N2CCCC2)=O)ccc(Br)c1	78	0.39
CCc1c(CN(CCN(CC2)C(c3cncc(O)c3)=O)C2C(N2CCCC2)=O)ccc(Br)c1	79	4.7
CCc1c(CN(CCN(CC2)C(c3cncc(OC4CCC4)c3)=O)C2C(N2CCCC2)=O)ccc(Br)c1	80	2.2
CCc1c(CN(CCN(CC2)C(c3cncc(NC(OC(C)(C)C)=O)c3)=O)C2C(N2CCCC2)=O)ccc(Br)c1	81	1.9
CCc1c(CN(CCN(CC2)C(c3cncc(N(CCC4)C4=O)c3)=O)C2C(N2CCCC2)=O)ccc(Br)c1	82	7.2
CCc1c(CN(CCN(CC2)C(c3cncc(C(N(C)C)=O)c3)=O)C2C(N2CCCC2)=O)ccc(Br)c1	83	12
CCc1c(CN(CCN(CC2)C(c3cncc(S(N)(=O)=O)c3)=O)C2C(N2CCCC2)=O)ccc(Br)c1	84	12.2
CCc1c(CN(CCN(CC2)C(c3cncc(-c4ccccc4)c3)=O)C2C(N2CCCC2)=O)ccc(Br)c1	85	8.1
CCc1c(CN(CCN(CC2)C(c3cncc(-c4cc(C)ccc4)c3)=O)C2C(N2CCCC2)=O)ccc(Br)c1	86	>125
CCc1c(CN(CCN(CC2)C(c3cncc(-c4c[o]cc4)c3)=O)C2C(N2CCCC2)=O)ccc(Br)c1	87	3.7
CCc1c(CN(CCN(CC2)C(c3cncc(-c(cc4)cc5c4OCC5)c3)=O)C2C(N2CCCC2)=O)ccc(Br)c1	88	>125
CCc1c(CN(CCN(CC2)C(c3cncc(-c4c[n](C)nc4)c3)=O)C2C(N2CCCC2)=O)ccc(Br)c1	89	11
CCc1c(CN(CCN(CC2)C(c3cncc(-[n]4cccc4)c3)=O)C2C(N2CCCC2)=O)ccc(Br)c1	90	9.2
CCc1c(CN(CCN(CC2)C(c3cncc(-c4ccncc4)c3)=O)C2C(N2CCCC2)=O)ccc(Br)c1	91	8.9
CCc1c(CN(CCN(CC2)C(c(cncc3)c3Nc3ccccc3)=O)C2C(N2CCCC2)=O)ccc(Br)c1	92	9.9
CCc1c(CN(CCN(CC2)C(c(cncc3)c3Oc3ccccc3)=O)C2C(N2CCCC2)=O)ccc(Br)c1	93	>125
CCc1c(CN(CCN(CC2)C(c(cncc3)c3Nc3c[n](C)nc3)=O)C2C(N2CCCC2)=O)ccc(Br)c1	94	7.2
CCc1c(CN(CCN(CC2)C(c(cncc3)c3N3CCOCC3)=O)C2C(N2CCCC2)=O)ccc(Br)c1	95	57.5
CCc1c(CN(CCN(CC2)C(c(cncc3)c3NCc3ccc[o]3)=O)C2C(N2CCCC2)=O)ccc(Br)c1	96	1.5
CCc1c(CN(CCN(CC2)C(c3c(C)c(OC)cnc3)=O)C2C(N2CCCC2)=O)ccc(Br)c1	97	9.2
CCc1c(CN(CCN(CC2)C(c3c(C)c(C)cnc3)=O)C2C(N2CCCC2)=O)ccc(Br)c1	98	0.23
CCc1c(CN(CCN(CC2)C(c3c(C)c(Cl)cnc3)=O)C2C(N2CCCC2)=O)ccc(Br)c1	99	0.26
CCc1c(CN(CCN(CC2)C(c3c(CCC4)c4cnc3)=O)C2C(N2CCCC2)=O)ccc(Br)c1	100	0.15
CCc1c(CN(CCN(CC2)C(c3c(CCCC4)c4cnc3)=O)C2C(N2CCCC2)=O)ccc(Br)c1	101	0.54
CCc1c(CN(CCN(CC2)C(c3cncc(cc4)c3cc4F)=O)C2C(N2CCCC2)=O)ccc(Br)c1	102	0.12
CCc1c(CN(CCN(CC2)C(c3cncc4c3cccc4F)=O)C2C(N2CCCC2)=O)ccc(Br)c1	103	0.31
CCc1c(CN(CCN(CC2)C(c3cncc4c3c(Cl)ccc4)=O)C2C(N2CCCC2)=O)ccc(Br)c1	104	0.27
CCc1c(CN(CCN(CC2)C(c3c(cc[s]4)c4cnc3)=O)C2C(N2CCCC2)=O)ccc(Br)c1	105	0.04
CCc1c(CN(CCN(CC2)C(c3c4[nH]ccc4cnc3)=O)C2C(N2CCCC2)=O)ccc(Br)c1	106	0.06
CCc1c(CN(CCN(CC2)C(c3cncc4c3cccn4)=O)C2C(N2CCCC2)=O)ccc(Br)c1	107	5.1
CCc1c(CN(CCN(CC2)C(c3cncc4c3ccnc4)=O)C2C(N2CCCC2)=O)ccc(Br)c1	108	0.39
CCc1c(CN(CCN(CC2)C(c3cncc4c3nccc4)=O)C2C(N2CCCC2)=O)ccc(Br)c1	109	0.36
CCc1c(CN(CCN(CC2)C(c3c4[nH]ncc4cnc3)=O)C2C(N2CCCC2)=O)ccc(Br)c1	110	0.24
CCc1c(CN(CCN(CC2)C(C3=CN=CN(C)C3=O)=O)C2C(N2CCCC2)=O)ccc(Br)c1	111	2.3
CCc1c(CN(CCN(CC2)C(c3c(cc[s]4)c4cnc3)=O)[C@H]2C(N2CCCC2)=O)ccc(Br)c1	112	0.021	>125	1100	2.28/28.8	3.4; 4.6	63/10	4.1
CCc1c(CN(CCN(CC2)C(c3c(cc[s]4)c4cnc3)=O)[C@@H]2C(N2CCCC2)=O)ccc(Br)c1	113	14
CCc1c(CN(CCN(CC2)C(OC(C)(C)C)=O)C2C(NCC)=O)ccc(Br)c1	114
CCc1c(CN(CCNCC2)C2C(NCC)=O)ccc(Br)c1.Cl	115
CCc1c(CN(CCN(CC2)C(c3c(cc[s]4)c4cnc3)=O)C2C(NCC)=O)ccc(Br)c1	116
CCc1c(CN(CCN(CC2)C(c3c4[nH]ccc4cnc3)=O)C2C(NCC)=O)ccc(Br)c1	117
CCc1c(CN(CCN(CC2)C(c3cncc(C4CC4)c3)=O)C2C(NCC)=O)ccc(Br)c1	118
CCc1c(CN(CCN(CC2)C(c3c(cc[s]4)c4cnc3)=O)[C@H]2C(NCC)=O)ccc(Br)c1	119	0.0157	>125	2011	2.19/11.1	3.1; 3.9	110/42	4
CCc1c(CN(CCN(CC2)C(c3c(cc[s]4)c4cnc3)=O)[C@@H]2C(NCC)=O)ccc(Br)c1	120	9.2
CCc1c(CN(CCN(CC2)C(c3c4[nH]ccc4cnc3)=O)[C@H]2C(NCC)=O)ccc(Br)c1	121	0.0512	>125	451	0.78/15	4.0; 6.5	136/73	3.9
CCc1c(CN(CCN(CC2)C(c3c4[nH]ccc4cnc3)=O)[C@@H]2C(NCC)=O)ccc(Br)c1	122	12
CCc1c(CN(CCN(CC2)C(c3cncc(C4CC4)c3)=O)[C@H]2C(NCC)=O)ccc(Br)c1	123	0.0744	>125	633	1.89/1.9	3.1; 4.2	47/30	4.2
CCc1c(CN(CCN(CC2)C(c3cncc(C4CC4)c3)=O)[C@@H]2C(NCC)=O)ccc(Br)c1	124	4.9
